# Supplementary material for: Antibiofilm and antibacterial activity of maslinic acid against Vancomycin-Resistant Enterococci (VRE)
Source: PLoS One. 2026 Feb 10;21(2):e0342234. doi: 10.1371/journal.pone.0342234 (PMC12890144; doi:10.1371/journal.pone.0342234)
Supplement: S1 File — (XLSX) [file pone.0342234.s001.xlsx]

## Sheet: Figure 1 Time kill assay
Figure 3, Time kill assay
	Log CFU/Ml	SD	No				Log CFU/Ml	SD	No
Time (hr)	Control						Maslinic acid 5X MIC
0	5.21	0.11	3				5.12	0.1	3
2	5.3	0.16	3				4.69	0.05	3
4	6.38	0.03	3				4.63	0.05	3
6	6.74	0.04	3				5.03	0.28	3
8	8.42	0.14	3				6.86	0.41	3
24	9.23	0.21	3				9.23	0.4	3
Log CFU/Ml	SD	No					Log CFU/Ml	SD	No
Linezolid 10X MIC							Maslinic acid 10X MIC
5.21	0.11	3					5.21	0.11	3
5.58	0.4	3					4.57	0.03	3
4.67	0.43	3					4.02	0.41	3
3.93	0.21	3					4.31	0.19	3
4.86	0.15	3					6.19	0.1	3
4.42	0.05	3					9.26	0.34	3

## Sheet: Figure 2 Cytotoxicity
Figure 2, Cytotoxicity on Caco 2cells
	Percentage values
Concentration (µg/mL)	Maslinic acid
2	98.2556	117.444
4	98.4444	95.8889
8	99.8333	100.467
16	98.2778	101.639
32	102.694	103.761
64	102.911	97.5333
128	83.0889	79.8611
1

## Sheet: Figure 3 Hemolysis Assay
Figure 3, Hemolysis Assay
Percentage values
	Maslinic Acid		Triton X
Concentration (µg/mL)
2	-0.6	-0.5	100.029	98
4	0	0
8	0	0
16	-0.5	-0.5
32	-0.5	-0.1
64	-0.3	-0.1
128	-0.1	0.2
256	2.3	0.7

## Sheet: Figure 4 Biofilm
Figure 4 Biofilm
Percentage values
DMSO		Maslinic acid		Linezolid
105.3	98.6	39.7	56.4	89.6	93.6

## Sheet: Figure 5 In Vivo C. elegance 
Figure 5 (In Vivo C. elegance data)
Percentage	SD	No	Percentage	SD	No	Percentage	SD	No
DMSO			Linezolid			Maslinic acid
100	8	3	47	7	3	14.29	9.45	3
